# Supplementary material for: Organic Mulches as an Alternative to Conventional Under-Vine Weed Management in Mediterranean Irrigated Vineyards
Source: Plants (Basel). 2022 Oct 20;11(20):2785. doi: 10.3390/plants11202785 (PMC9608967; doi:10.3390/plants11202785)
Supplement: Supplementary file 1 [file plants-11-02785-s001.zip]

Archive with 1 entries (1 files):
- plants-1876447-supplementary.pdf
